# Supplementary material for: The non-specific lipid transfer protein McLTPII.9 of Mentha canadensis is involved in peltate glandular trichome density and volatile compound metabolism
Source: Front Plant Sci. 2023 May 31;14:1188922. doi: 10.3389/fpls.2023.1188922 (PMC10264783; doi:10.3389/fpls.2023.1188922)
Supplement: Supplementary file 3 [file Table_1.xlsx]

## Sheet: Sheet1
Table S1 Primers used in this study.
Primer	Sequence (5'-3')	Purpose
F1	ATGAACACCAAAGCAGCAT	CDS amplification; Identification
R1	TCAGCACTTAGGGTATGGAAT	CDS amplification; Identification
GFP-F	ATGGTGAGCAAGGGCGAGGA	Identification
GFP-R	TTACTTGTACAGCTCGTCCAT	Identification
F2	TTGGAGAGGACACGCTCGAGATGAACACCAAAGCAGCATCCC	Overexpression; Subcellular localization
R2	GCTCACCATGAATTCCTCGAGGCACTTAGGGTATGGAATGTGACA	Overexpression; Subcellular localization
SP1	AGGGTATGGAATGTGACAAGCA	the genome walking
SP2	TACGTACACAGACATGGCCTC	the genome walking
SP3	GATTGCTAGGGATGCTGCTTT	the genome walking
Pro-McLTPII.9-F	CGAGCTCTGTCGCCATCTCAACAGTTG	Promoter amplification
Pro-McLTPII.9-R	GCTCTAGATTTCGTTTGTTCGTATGTGAA	Promoter amplification
Q-LS-F	TGACAGAGGTGTGGAAGAAG	RT-qPCR
Q-LS-R	GTACATCAACTGCGCCATC	RT-qPCR
Q-LO3H-F	GAAATCGGTGGTGAAGGAGA	RT-qPCR
Q-LO3H-R	GGTATCGGGTTTTTCCCAGT	RT-qPCR
Q-IPD-F	GGTCCCAACTTGACGGACTA	RT-qPCR
Q-IPD-R	GCCCATAGAAGCTCTCCACA	RT-qPCR
Q-IPR-F	CACAAGCCCTCATTCCTCTCT	RT-qPCR
Q-IPR-F	CTCTTTCCGCCGCAAAATGT	RT-qPCR
Q-MFS-F	GAGATGTTCATGGCGCTGAC	RT-qPCR
Q-MFS-R	CCACTTCTGCATCGACGCC	RT-qPCR
Q-MDEH-F	GGTAAATTGCAACAAAACAACTGG	RT-qPCR
Q-MDEH-F	TTCAGCACCTTCAGCTTCAC	RT-qPCR
Q-PR-F	CAAATTTGGGTTCGATGATGC	RT-qPCR
Q-PR-R	AGACCATCCCACATACCGC	RT-qPCR
MpActin1-F	CTACGAAGGCTACGCACTCC	RT-qPCR
MpActin1-R	GCAATGTAGGCCAGCTTCTC	RT-qPCR
Q-GPPS-F	CGACGGTACTAAGGGCATTTG	RT-qPCR
Q-GPPS-R	CGAGAGGTTTTGGGTTGCA	RT-qPCR
Q-DXS-F	GCAGAAGGACAACCACGTGAT	RT-qPCR
Q-DXS-R	ACGCTTGTCCAGCTGTCATG	RT-qPCR
Q-DXR-F	GGTTGCTCGCTCGCCATCCAGAT	RT-qPCR
Q-DXR-R	GCCACTGTCGGCTTCAAAA	RT-qPCR
Q-HD-ZP3-F	ATGAGAAGGCGAGGTTGGAA	RT-qPCR
Q-HD-ZP3-R	TTCTCACAAATCGGGCTCCT	RT-qPCR
Q-Mixta-F	AGGAGGAAGGAGAGGAGGAG	RT-qPCR
Q-Mixta-R	GCAGCAGATCCGTGAACTTC	RT-qPCR
Q- McLTPII.9-F	TGAACACCAAAGCAGCATCC	RT-qPCR
Q- McLTPII.9-R	GAAACTTTCTTGGCCCCAGG	RT-qPCR
Q- McActin-R	GCTCCAAGGGCTGTGTTCC	RT-qPCR
Q- McActin-R	TCTTTCTGTCCCATGCCAAC	RT-qPCR
