# Supplementary material for: The non-specific lipid transfer protein McLTPII.9 of Mentha canadensis is involved in peltate glandular trichome density and volatile compound metabolism
Source: Front Plant Sci. 2023 May 31;14:1188922. doi: 10.3389/fpls.2023.1188922 (PMC10264783; doi:10.3389/fpls.2023.1188922)
Supplement: Supplementary file 4 [file Table_2.xlsx]

## Sheet: Sheet1
Table S2. Accession number of proteins with sequence similarity to McLTPII.9.
Species	Protein ID	Accession number	Locus
Arabidopsis thaliana	AtLTPI.1	NP_001318227	At2g15050
	AtLTPI.2	NP_179135	At2g15325
	AtLTPI.3	NP_179428	At2g18370
	AtLTPI.4	NP_181387	At2g38530
	AtLTPI.5	NP_181388	At2g38540
	AtLTPI.6	NP_187489	At3g08770
	AtLTPI.7	NP_190727	At3g51590
	AtLTPI.8	NP_190728	At3g51600
	AtLTPI.9	NP_680758	At4g33355
	AtLTPI.10	NP_195807	At5g01870
	AtLTPI.11	NP_568904	At5g59310
	AtLTPI.12	NP_568905	At5g59320
	AtLTPII.1	NP_683375	At1g43665
	AtLTPII.2	NP_973968	At1g43666
	AtLTPII.3	NP_849769	At1g43667
	AtLTPII.4	NP_564532	At1g48750
	AtLTPII.5	NP_176857	At1g66850
	AtLTPII.6	NP_001319377	At1g73780
	AtLTPII.7	NP_973462	At2g14846
	AtLTPII.8	NP_683556	At3g12545
	AtLTPII.9	NP_188456	At3g18280
	AtLTPII.11	NP_191290	At3g57310
	AtLTPII.12	NP_198632	At5g38160
	AtLTPII.13	NP_198633	At5g38170
	AtLTPII.14	NP_198634	At5g38180
	AtLTPII.15	NP_568555	At5g38195
	AtLTPIII.1	NP_196340	At5g07230
	AtLTPIII.3	NP_200029	At5g62080
	AtLTPIII.2	NP_568949	At5g52160
	AtLTPIV.1	NP_568699	At5g48485
	AtLTPIV.2	NP_199660	At5g48490
	AtLTPIV.3	NP_200352	At5g55410
	AtLTPIV.4	NP_568824	At5g55450
	AtLTPIV.5	NP_200357	At5g55460
	AtLTPV.1	NP_565872	At2g37870
	AtLTPV.2	NP_190966	At3g53980
	AtLTPV.3	NP_568160	At5g05960
	AtLTPVI.1	NP_174507	At1g32280
	AtLTPVI.2	NP_194817	At4g30880
	AtLTPVI.3	NP_195081	At4g33550
	AtLTPVI.4	NP_200459	At5g56480
	AtLTPIX.1	NP_187401	At3g07450
	AtLTPIX.2	NP_001319728	At3g52130
	AtLTPY.1	NP_683422	At1g52415
	AtLTPY.2	NP_974087	At1g64235
	AtLTPY.3	NP_192593	At4g08530
	AtLTPY.4	NP_567807	At4g28395
			RGAP Locus
Oryza sativa	OsLTPI.1	XP_015642075	LOC_Os1g12020
	OsLTPI.2	XP_015629722	LOC_Os1g60740
	OsLTPI.3	XP_015629999	LOC_Os03g59380
	OsLTPI.4	XP_015637842	LOC_Os5g40010
	OsLTPI.5	XP_015643058	LOC_Os6g06340
	OsLTPI.6	XP_015641825	LOC_Os6g34840
	OsLTPI.7	XP_015648494	LOC_Os8g03690
	OsLTPI.9	NP_001391371	LOC_Os11g02350
	OsLTPI.12	XP_01561734	LOC_Os11g02400
	OsLTPI.14	XP_015615102	LOC_Os11g24070
	OsLTPI.16	NP_001391371	LOC_Os12g02300
	OsLTPI.17	NP_001391563	LOC_Os12g02310
	OsLTPI.18	NP_001391564	LOC_Os12g02320
	OsLTPI.19	KAF2906329	LOC_Os12g02330
	OsLTPI.20	XP_015618578	LOC_Os12g02340
	OsLTPII.1	BAS73803	LOC_Os1g49640
	OsLTPII.2	XP_015648715	LOC_Os1g49650
	OsLTPII.3	XP_015629253	LOC_Os3g02050
	OsLTPII.4	XP_015637804	LOC_Os5g47700
	OsLTPII.5	XP_015639093	LOC_Os5g47730
	OsLTPII.6	XP_015641447	LOC_Os6g49190
	OsLTPII.7	XP_015613717	LOC_Os10g36070
	OsLTPII.8	XP_015614006	LOC_Os10g36090
	OsLTPII.9	ABB47857	LOC_Os10g36100
	OsLTPII.10	XP_015613949	LOC_Os10g36110
	OsLTPII.11	XP_015613964	LOC_Os10g36160
	OsLTPII.12	XP_015613799	LOC_Os10g36170
	OsLTPII.13	XP_015616567	LOC_Os11g40530
	OsLTPIII.1	NP_001391821	LOC_Os8g43290
	OsLTPIII.2	XP_015611324	LOC_Os9g35700
	OsLTPIV.1	XP_015631047	LOC_Os1g68580
	OsLTPIV.3	XP_015645347	LOC_Os7g18750
	OsLTPIV.4	XP_015645401	LOC_Os7g18990
	OsLTPV.1	XP_015622386	LOC_Os1g62980
	OsLTPV.2	XP_015635049	LOC_Os4g33920
	OsLTPV.3	KAF2933916	LOC_Os4g33930
	OsLTPV.4	XP_015637909	LOC_Os5g06780
	OsLTPVI.1	XP_015646708	LOC_Os1g58650
	OsLTPVI.2	ACA04812	LOC_Os1g58660
	OsLTPVI.3	AAK91879	LOC_Os10g05720
	OsLTPVI.4	XP_015616672	LOC_Os11g29420
	OsLTPVII.1	XP_015615738	LOC_Os11g37280
	OsLTPVIII.1	XP_015642128	LOC_Os6g49770
	OsLTPY.1	XP_015630334	LOC_Os3g44000
	OsLTPY.2	XP_015645978	LOC_Os7g27940
	OsLTPY.3	ABA94162	LOC_Os11g34660
Triticum aestivum	TaLTP3	AAP23941
Nicotiana tabacum	NtLTP2	BAJ25798
	NtLTP4	BAK19152
Zea mays	ZmLTP3	AFS50811
Artemisia annua	AaLTP3	AST22305
	AaLTP4	AST22304
Coffea arabica	CaLTP2	CDG03098
Solanum tuberosum	StLTP10	XP_006367397
Pisum sativum	PsLTP1	XP_050894356
Brassica rapa	BraLTP2	Bra040156 (BRAD ID)
